# Supplementary material for: The Focus of Attention in Visual Working Memory: Protection of Focused Representations and Its Individual Variation
Source: PLoS One. 2016 Apr 21;11(4):e0154228. doi: 10.1371/journal.pone.0154228 (PMC4839725; doi:10.1371/journal.pone.0154228)
Supplement: S1 Data — (XLS) [file pone.0154228.s001.xls]

## Sheet: Accuracy
Vp	Hold	Add1	Add2	Neutral
1	85.1	78.7	76.5	78.1
2	83.9	77.4	76.7	71.7
3	83.2	82.5	79.4	70.6
4	79.5	68.9	67.3	64.5
5	78.5	78.5	75.9	75.5
6	84.9	75.3	75.3	74.7
7	87.4	83.9	79.4	82
8	77.4	85.7	71.3	74.5
9	83.8	81.3	78.4	82.8
10	65.3	67.7	67.6	59.7
11	85.7	80.8	73.6	75.3
12	79.5	81.9	75.8	75
13	78.2	78.8	70.2	77.8
14	80	74.8	67.1	70
15	90	87.6	85.5	82.9
16	75.2	80.1	76.9	74.6
17	68.9	67.4	66.1	73.1
