# Supplementary material for: The Focus of Attention in Visual Working Memory: Protection of Focused Representations and Its Individual Variation
Source: PLoS One. 2016 Apr 21;11(4):e0154228. doi: 10.1371/journal.pone.0154228 (PMC4839725; doi:10.1371/journal.pone.0154228)
Supplement: S2 Data — (XLS) [file pone.0154228.s002.xls]

## Sheet: ANOVA_RTMean
Vp	Hold	Add1	Add2	Neutral
1	552.678	582.006	579.904	616.417
2	570.754	571.795	600.452	633.783
3	568.481	586.023	607.879	640.569
4	412.947	425.34	417.473	432.864
5	678.203	671.442	673.329	715.055
6	572.162	637.346	653.109	653.475
7	634.569	721.923	671.282	750.225
8	412.462	428.387	442.234	435.627
9	853.707	943.695	972.813	981.685
10	1089.85	1041.79	1195.92	1194.57
11	520.995	590.079	585.235	595.618
12	509.842	501.757	534.181	545.572
13	935.663	896.17	968.654	1001.73
14	623.545	641.367	681.161	676.181
15	665.386	774.858	817.995	769.726
16	665.079	681.815	692.759	763.924
17	596.83	606.799	631.194	611.638
