# Supplementary material for: The Focus of Attention in Visual Working Memory: Protection of Focused Representations and Its Individual Variation
Source: PLoS One. 2016 Apr 21;11(4):e0154228. doi: 10.1371/journal.pone.0154228 (PMC4839725; doi:10.1371/journal.pone.0154228)
Supplement: S3 Data — (XLS) [file pone.0154228.s003.xls]

## Sheet: ANOVA_RCs_b
Vp	Hold	Add1	Add2	Neutral
1	89.89	81.72	75	80.21
2	85.34	80.95	82.35	77.84
3	90.58	82.54	79.79	79.47
4	81.38	78.49	70.11	69.35
5	75.14	81.62	75.41	76.63
6	71.28	69.84	66.67	61.41
7	73.22	71.58	69.35	64.36
8	72.19	67.02	66.84	68.25
9	85.79	83.33	80.11	80.32
10	89.42	89.19	75.4	86.26
11	71.28	72.34	72.34	68.59
12	82.26	84.44	78.72	78.26
13	82.16	75.14	73.77	67.2
14	92.59	91.49	77.6	85.41
15	94.27	86.17	86.39	83.51
16	68.09	74.33	73.51	67.74
17	78.01	75.94	74.87	71.12
18	78.31	75.27	74.03	77.13
