# Supplementary material for: The Focus of Attention in Visual Working Memory: Protection of Focused Representations and Its Individual Variation
Source: PLoS One. 2016 Apr 21;11(4):e0154228. doi: 10.1371/journal.pone.0154228 (PMC4839725; doi:10.1371/journal.pone.0154228)
Supplement: S4 Data — Mean amplitudes of ipsilateral and contralateral activity (Sheet 1) and of the difference waves (Sheet 2) for all CDA/SPCN and N2pc time windows of analysis. (XLS) [file pone.0154228.s004.xls]

## Sheet: ipsilateral and contralateral
Vp	CDA/SPCN 450-650 ms Hold ipsilateral	CDA/SPCN 450-650 ms Hold contralateral	CDA/SPCN 450-650 ms Add1 ipsilateral	CDA/SPCN 450-650 ms Add1 contralateral	CDA/SPCN 450-650 ms Add2 ipsilateral	CDA/SPCN 450-650 ms Add2 contralateral	CDA/SPCN 450-650 ms Neutral ipsilateral	CDA/SPCN 450-650 ms Neutral contralateral	CDA/SPCN 1450-1650 ms Hold ipsilateral	CDA/SPCN 1450-1650 ms Hold contralateral	CDA/SPCN 1450-1650 ms Add1 ipsilateral	CDA/SPCN 1450-1650 ms Add1 contralateral	CDA/SPCN 1450-1650 ms Add2 ipsilateral	CDA/SPCN 1450-1650 ms Add2 contralateral	CDA/SPCN 1450-1650 ms Neutral ipsilateral	CDA/SPCN 1450-1650 ms Neutral contralateral	CDA/SPCN 2450-2650 ms Hold ipsilateral	CDA/SPCN 2450-2650 ms Hold contralateral	CDA/SPCN 2450-2650 ms Add1 ipsilateral	CDA/SPCN 2450-2650 ms Add1 contralateral	CDA/SPCN 2450-2650 ms Add2 ipsilateral	CDA/SPCN 2450-2650 ms Add2 contralateral	CDA/SPCN 2450-2650 ms Neutral ipsilateral	CDA/SPCN 2450-2650 ms Neutral contralateral	N2pc 1200-1300 ms Hold ipsilateral	N2pc 1200-1300 ms Hold contralateral	N2pc 1200-1300 ms Add1 ipsilateral	N2pc 1200-1300 ms Add1 contralateral	N2pc 1200-1300 ms Add2 ipsilateral	N2pc 1200-1300 ms Add2 contralateral	N2pc 1200-1300 ms Neutral ipsilateral	N2pc 1200-1300 ms Neutral contralateral	N2pc 2200-2300 ms Hold ipsilateral	N2pc 2200-2300 ms Hold contralateral	N2pc 2200-2300 ms Add1 ipsilateral	N2pc 2200-2300 ms Add1 contralateral	N2pc 2200-2300 ms Add2 ipsilateral	N2pc 2200-2300 ms Add2 contralateral	N2pc 2200-2300 ms Neutral ipsilateral	N2pc 2200-2300 ms Neutral contralateral
1	-1.33365	-2.6812	-1.38682	-2.34472	-1.28802	-2.2169	-1.25675	-2.72523	0.17	0.24	-0.7	-0.82	-0.64	-0.65	0.73	0.69	2.04	2.35	0.19	0.32	0.28	0.17	0.84	0.21	0.95	0.71	0.15	0.08	0.51	0.4	0.82	0.43	-1.5	-1.3	-0.99	-1.72	-0.86	-0.6	0.5	-0.08
2	0.9255	-0.35425	0.588475	-0.104825	0.845775	-0.3312	2.5e-05	-0.771	1.78	1.11	1.92	1.76	2.08	1.61	-0.12	-0.43	-0.6	-0.52	-1.13	-0.39	-0.91	-0.69	0.08	0.3	5.29	3.37	5.42	3.65	5.89	3.81	3.25	1.97	5.61	3.72	4.89	2.94	2.5	0.11	2.07	1.42
3	-1.34042	-2.78187	-1.87555	-2.403	-1.92853	-1.84373	-1.84065	-1.7996	-1.74	-1.98	-1.16	-0.49	-0.94	-0.4	-0.84	0.93	-3.03	-2.26	-3.2	-2.25	-3.47	-2.73	-2.9	0.24	-1.49	-2.09	-0.67	-0.78	-1.08	-0.63	-0.82	0.57	-4.86	-5.76	-3.52	-4.62	-3.12	-4.74	-2.77	-1.04
4	-2.89385	-3.69227	-3.33697	-4.08253	-2.77663	-3.7614	-2.9946	-3.98865	-0.1	-0.36	0.29	-0.18	-0.03	-0.92	0.36	0.66	-1	-1.29	-3.05	-3.28	-4.41	-4.98	1.27	1.26	-1.24	-1.26	0	-0.74	-0.13	-1.31	-2.19	-3.24	-3.25	-3.58	-2.62	-3.32	-2.79	-5.2	-3.67	-4.44
5	-4.09938	-5.06195	-4.45288	-5.6817	-5.2198	-5.62333	-4.58145	-5.43968	0.2	0.04	0.55	0.17	-0.37	-0.11	0.88	0.41	-0.7	-1.23	-0.55	-1.1	-2.46	-2.11	0.15	-0.41	-0.99	-1.31	-0.69	-1.16	-1.89	-1.71	0.14	-0.24	-2.39	-3.07	-1.98	-2.37	-2.89	-2.89	-1.99	-2.77
6	-2.08855	-3.71025	-2.24775	-3.48787	-1.74352	-3.32175	-2.27175	-3.80202	-1.38	-3.18	-2.43	-3.13	-1.38	-2.75	-2.29	-2.6	-2.35	-3.4	-3.82	-5.52	-2.82	-3.85	-1.89	-1.88	4.56	1.34	4.27	1.91	4.79	1.85	4.83	3.36	1.03	-1.09	1.43	-2.32	0.19	-2.37	2.69	2
7	-6.7089	-7.38483	-6.68645	-6.95358	-6.90222	-7.75325	-6.56098	-6.973	-4.81	-3.89	-5.21	-4.71	-6.45	-6.05	-6.63	-5.38	-4.01	-3.13	-8.09	-8.21	-8.75	-8.73	-3.29	-2.77	-4.15	-3.63	-4.12	-4.19	-5.38	-5.56	-2.71	-2.39	-4.3	-4.13	-5.07	-5.95	-7.03	-7.83	-3.51	-3.25
8	0.2749	-2.78875	1.0746	-1.44225	0.110525	-1.79557	1.2725	-1.35347	3.57	2.14	3.04	2.17	4.01	3.75	2.1	2.08	3.09	2.54	2.31	1.43	2.04	2.34	2.02	2.8	0.83	-3.59	0.66	-4.08	1.25	-2.35	1.29	-0.09	-0.5	-4.97	-0.66	-5.64	-1.75	-5.66	-0.72	-3.11
9	-0.498975	-1.94562	1.04608	-0.329575	0.812775	-0.93415	0.611	-0.954975	-1.71	-2.52	-1.25	-1.09	-1.39	-1.83	-1.58	-1.36	-2.25	-2.59	-2.88	-1.56	-3.29	-3.04	-1.03	-2.06	-0.47	-1.64	0.94	0.26	0.72	-0.74	0.33	0.13	-1.61	-2.68	-1.02	-1.44	-3.15	-3.51	0.75	0.17
10	-5.8599	-6.73917	-5.28812	-6.49608	-5.22518	-6.11185	-4.5725	-5.48387	-3.81	-4.35	-3.3	-4.43	-3.03	-3.36	-2.67	-2.25	-3.15	-2.99	-3.15	-4.18	-4.3	-4.49	-0.16	-0.06	0.39	-1.11	1.6	-0.29	0.65	-0.92	1.64	1.43	0.7	-0.58	1.16	-1.43	-0.71	-3.23	1.51	1.88
11	2.00265	0.316725	1.33955	-1.0742	1.57688	-0.867275	2.0018	-0.410975	2.02	0.88	0.93	-0.82	1.54	-0.68	0.56	-0.03	1.42	1.27	-2.56	-3.35	-2.56	-3.49	1.09	0.5	3.93	-0.28	3.5	-1.56	3.27	-2.08	2.75	0.41	2.24	-1.83	1	-4.35	0.75	-4.17	1.14	-0.84
12	0.58615	-0.45245	-0.222575	-1.9584	-0.3922	-1.18485	0.802325	-0.7758	-0.68	-0.66	-1.61	-2.11	-1.32	-0.37	-0.4	-1.42	-0.42	-1.03	-2.41	-2.88	-2.92	-2.14	0.89	-0.01	-1.08	-2.44	-2.9	-3.83	-1.57	-1.84	-0.5	-1.36	1.09	0.21	-0.83	-1.7	-1.25	-0.64	1.27	-0.11
13	-2.09117	-3.57515	-2.90092	-4.13878	-2.84788	-4.23653	-2.91435	-4.80342	-0.25	-0.75	-0.39	-0.87	-0.77	-0.54	0.06	-0.14	-0.18	-0.15	-3.88	-4.17	-4.2	-4.09	0.15	0.03	-0.73	-2.11	-1.01	-2.4	-1.93	-2.08	-0.39	-1.5	-1.77	-2.85	-2.78	-4.28	-3.67	-4.19	-2.37	-3.03
14	-2.69595	-3.69057	-1.93035	-2.61322	-2.0013	-2.88507	-1.13313	-2.68187	-2	-2.24	-1.22	-1.36	0.84	-0.15	-3.15	-3.42	-0.9	-0.88	-4.46	-5.09	-2.58	-3.27	2.49	1.82	-3.22	-4.57	-2.88	-4.44	-2.38	-4	-2.08	-2.83	-2.09	-3.26	-1.74	-4.45	-2.47	-4.7	0.26	-0.14
15	-1.64647	-1.8586	-0.882875	-2.16443	-1.00238	-1.85047	-1.7829	-2.64005	-1.58	-1.97	-0.13	-1.65	-1.29	-2.02	-3.09	-3.16	-1.01	-1.52	-0.59	-2.02	-2.59	-2.95	-1.91	-1.12	1.12	0.11	2.5	0.24	1.41	0.09	-0.04	-1.07	0.59	-0.06	1.56	-0.97	-1.31	-2.52	-0.08	0.04
16	-2.02853	-3.6738	-1.98997	-3.47532	-1.48882	-3.423	-1.59938	-3.0087	-1.79	-2.23	-2.18	-3.02	-1.55	-2.94	-2.17	-2.17	-1.92	-2.48	-4.16	-4.96	-3.03	-4.38	-2.29	-2.31	0.13	-1.91	0.67	-1.94	0.8	-2.12	0.5	0.39	1.06	-0.52	-0.8	-3.34	-1.74	-4.86	0.47	0.36
17	0.393925	-1.04853	1.28538	-0.25675	0.520775	-0.22215	-0.2016	-1.20285	-1.82	-2.54	-0.42	-1.49	-1.52	-1.92	-1.94	-2.42	-2.24	-2.81	-1.45	-2.01	-3.26	-3.96	-2.01	-2.26	0.76	-0.37	1.9	0.31	1.3	0.29	0.19	-1.14	0.12	-0.53	0.97	0.22	0.04	-0.8	-1.06	-1.32

## Sheet: difference waves (contra-ipsi)
Vp	CDA/SPCN 450-650 ms Hold	CDA/SPCN 450-650 ms Add1	CDA/SPCN 450-650 ms Add2	CDA/SPCN 450-650 ms Neutral	CDA/SPCN 1450-1650 ms Hold	CDA/SPCN 1450-1650 ms Add1	CDA/SPCN 1450-1650 ms Add2	CDA/SPCN 1450-1650 ms Neutral	CDA/SPCN 2450-2650 ms Hold	CDA/SPCN 2450-2650 ms Add1	CDA/SPCN 2450-2650 ms Add2	CDA/SPCN 2450-2650 ms Neutral	N2pc 1200-1300 ms Hold	N2pc 1200-1300 ms Add1	N2pc 1200-1300 ms Add2	N2pc 1200-1300 ms Neutral	N2pc 2200-2300 ms Hold	N2pc 2200-2300 ms Add1	N2pc 2200-2300 ms Add2	N2pc 2200-2300 ms Neutral
1	-1.35	-0.96	-0.93	-1.47	0.08	-0.13	-0.02	-0.03	0.31	0.13	-0.11	-0.63	-0.24	-0.07	-0.11	-0.39	0.2	-0.73	0.26	-0.59
2	-1.28	-0.69	-1.18	-0.77	-0.67	-0.15	-0.48	-0.32	0.08	0.74	0.22	0.23	-1.92	-1.77	-2.08	-1.28	-1.88	-1.95	-2.39	-0.64
3	-1.44	-0.53	0.08	0.04	-0.24	0.68	0.55	1.77	0.77	0.95	0.74	3.14	-0.6	-0.11	0.44	1.4	-0.9	-1.1	-1.62	1.73
4	-0.8	-0.75	-0.98	-0.99	-0.26	-0.46	-0.89	0.3	-0.29	-0.22	-0.57	-0.01	-0.02	-0.74	-1.18	-1.05	-0.33	-0.7	-2.42	-0.77
5	-0.96	-1.23	-0.4	-0.86	-0.16	-0.38	0.26	-0.47	-0.53	-0.55	0.36	-0.57	-0.32	-0.47	0.18	-0.38	-0.68	-0.39	0	-0.78
6	-1.62	-1.24	-1.58	-1.53	-1.8	-0.7	-1.37	-0.31	-1.05	-1.7	-1.03	0.01	-3.22	-2.36	-2.95	-1.47	-2.12	-3.74	-2.56	-0.69
7	-0.68	-0.27	-0.85	-0.41	0.92	0.5	0.4	1.25	0.88	-0.12	0.02	0.52	0.52	-0.07	-0.18	0.32	0.17	-0.88	-0.8	0.26
8	-3.06	-2.52	-1.91	-2.63	-1.43	-0.87	-0.25	-0.03	-0.56	-0.88	0.3	0.77	-4.42	-4.73	-3.6	-1.38	-4.48	-4.98	-3.91	-2.39
9	-1.45	-1.38	-1.75	-1.57	-0.81	0.15	-0.45	0.22	-0.34	1.32	0.25	-1.03	-1.17	-0.67	-1.46	-0.2	-1.07	-0.41	-0.35	-0.59
10	-0.88	-1.21	-0.89	-0.91	-0.55	-1.13	-0.34	0.42	0.16	-1.03	-0.19	0.11	-1.49	-1.89	-1.57	-0.2	-1.28	-2.59	-2.52	0.36
11	-1.69	-2.41	-2.44	-2.41	-1.14	-1.75	-2.21	-0.59	-0.14	-0.79	-0.93	-0.59	-4.21	-5.06	-5.35	-2.34	-4.07	-5.35	-4.92	-1.98
12	-1.04	-1.74	-0.79	-1.58	0.01	-0.5	0.95	-1.01	-0.61	-0.47	0.78	-0.89	-1.36	-0.93	-0.27	-0.86	-0.88	-0.87	0.62	-1.38
13	-1.48	-1.24	-1.39	-1.89	-0.5	-0.48	0.23	-0.2	0.03	-0.3	0.11	-0.13	-1.38	-1.39	-0.15	-1.11	-1.09	-1.49	-0.52	-0.66
14	-0.99	-0.68	-0.88	-1.55	-0.24	-0.14	-0.99	-0.27	0.02	-0.63	-0.68	-0.66	-1.34	-1.56	-1.62	-0.76	-1.16	-2.7	-2.23	-0.4
15	-0.21	-1.28	-0.85	-0.86	-0.39	-1.52	-0.74	-0.07	-0.51	-1.43	-0.36	0.79	-1	-2.27	-1.32	-1.02	-0.65	-2.53	-1.21	0.12
16	-1.65	-1.49	-1.93	-1.41	-0.44	-0.84	-1.39	0.01	-0.56	-0.79	-1.35	-0.02	-2.04	-2.61	-2.92	-0.11	-1.58	-2.55	-3.12	-0.12
17	-1.44	-1.54	-0.74	-1	-0.72	-1.07	-0.4	-0.48	-0.57	-0.56	-0.69	-0.24	-1.14	-1.6	-1.01	-1.33	-0.65	-0.76	-0.84	-0.26
