# Supplementary material for: The Focus of Attention in Visual Working Memory: Protection of Focused Representations and Its Individual Variation
Source: PLoS One. 2016 Apr 21;11(4):e0154228. doi: 10.1371/journal.pone.0154228 (PMC4839725; doi:10.1371/journal.pone.0154228)
Supplement: S5 Data — Accuracy and N2pc and CDA/SPCN amplitudes for the windows of analysis after the retrocues in the Add1 condition relative to baseline (i.e., minus the values in the neutral condition), as well as all of these measures computed separately from even-numbered and odd-numbered trials. (XLS) [file pone.0154228.s005.xls]

## Sheet: Tabelle1
Vp	Accuracy (Add1-Neutral)	N2pc 1200-1300 (Add1-Neutral)	N2pc 2200-2300 (Add1-Neutral)	CDA/SPCN 1450-1650 (Add1-Neutral)	CDA/SPCN 2450-2650 (Add1-Neutral)	Accuracy (Add1-Neutral) - odd trials	Accuracy (Add1-Neutral) - even trials	N2pc 1200-1300 (Add1-Neutral) - odd trials	N2pc 1200-1300 (Add1-Neutral) - even trials	N2pc 2200-2300 (Add1-Neutral) - odd trials	N2pc 2200-2300 (Add1-Neutral) - even trials	CDA/SPCN 1450-1650 (Add1-Neutral) - odd trials	CDA/SPCN 1450-1650 (Add1-Neutral) - even trials	CDA/SPCN 2450-2650 (Add1-Neutral) - odd trials	CDA/SPCN 2450-2650 (Add1-Neutral) - even trials
1	0.6	0.32	-0.14	-0.09	0.76	-3.9	5.1	-0.35	0.99	0.27	-0.56	-0.17	-0.01	1.04	0.47
2	5.7	-0.49	-1.31	0.17	0.51	7	4.3	-0.69	-0.3	-2.27	-0.34	0.32	0.01	0.48	0.54
3	11.9	-1.51	-2.83	-1.09	-2.18	13.5	10.5	-1.53	-1.5	-2.5	-3.17	-0.79	-1.4	-2.48	-1.89
4	4.4	0.31	0.07	-0.76	-0.22	0	8.2	0.53	0.09	-0.01	0.16	-0.46	-1.05	0.05	-0.47
5	3	-0.09	0.39	0.1	0.01	2.7	3.5	-0.7	0.51	-0.51	1.31	-0.3	0.49	-0.74	0.77
6	0.6	-0.89	-3.06	-0.39	-1.7	-0.5	1.9	-1.38	-0.37	-3.59	-2.51	-0.96	0.2	-1.92	-1.48
7	1.9	-0.39	-1.14	-0.75	-0.64	-0.6	4.2	-0.42	-0.37	-1.07	-1.22	-0.65	-0.84	-0.73	-0.55
8	11.2	-3.35	-2.59	-0.84	-1.65	8.3	14	-4.14	-2.56	-3.42	-1.77	-1.65	-0.03	-1.67	-1.63
9	-1.5	-0.47	0.17	-0.07	2.34	-4.9	1.8	0.41	-1.36	0.85	-0.49	0.69	-0.83	3.35	1.33
10	8	-1.69	-2.96	-1.55	-1.14	3.5	12	-2.05	-1.31	-3	-2.91	-1.28	-1.83	-1.08	-1.19
11	5.5	-2.71	-3.37	-1.16	-0.2	-0.3	11.6	-2.43	-3	-3.33	-3.42	-0.41	-1.91	-0.93	0.56
12	6.9	-0.07	0.51	0.51	0.42	4.2	9.5	-0.27	0.16	1.42	-0.38	0.52	0.55	1.15	-0.29
13	1	-0.27	-0.83	-0.28	-0.17	-2	3.8	0.41	-0.94	-0.37	-1.29	0	-0.55	0.2	-0.52
14	4.8	-0.8	-2.31	0.13	0.03	-0.3	8.6	-1.01	-0.6	-2.75	-1.87	0.2	0.04	0.14	-0.12
15	4.7	-1.24	-2.65	-1.45	-2.22	4	5.2	-1.35	-1.15	-3.96	-1.33	-1.78	-1.12	-3.66	-0.76
16	5.5	-2.5	-2.43	-0.85	-0.78	5.9	5	-1.17	-3.85	-0.92	-3.95	0.33	-2.04	0.34	-1.92
17	-5.7	-0.27	-0.49	-0.59	-0.31	-5.5	-6.2	-1.38	0.86	-0.05	-0.94	-0.69	-0.5	0.09	-0.71
