# Supplementary material for: The Focus of Attention in Visual Working Memory: Protection of Focused Representations and Its Individual Variation
Source: PLoS One. 2016 Apr 21;11(4):e0154228. doi: 10.1371/journal.pone.0154228 (PMC4839725; doi:10.1371/journal.pone.0154228)
Supplement: S6 Data — (XLS) [file pone.0154228.s006.xls]

## Sheet: Scalpdistribution_normalisiert
File	N2pc P1-P2	N2pc P3-P4	N2pc P5-P6	N2pc P7-P8	N2pc PO3-PO4	N2pc PO7-PO8	N2pc O1-O2	CDA/SPCN P1-P2	CDA/SPCN P3-P4	CDA/SPCN P5-P6	CDA/SPCN P7-P8	CDA/SPCN PO3-PO4	CDA/SPCN PO7-PO8	CDA/SPCN O1-O2
1	0.780488	0.731707	0.869919	0	1	0.186992	0.569106	0.513043	0.452174	0.756522	0	0.765217	0.4	1
2	1	0.775862	0.454023	0.327586	0.557471	0	0.574713	0.690909	0.509091	0	0.0727273	0.490909	0.218182	1
3	0.745562	1	0.721893	0.91716	0.301775	0.360947	0	0.25	0.64881	0.494048	1	0	0.529762	0.14881
4	0.69697	0.030303	0	0.848485	0.242424	1	0.666667	0.340426	0	0.191489	1	0.340426	0.680851	0.553191
5	0.108696	0.23913	0.73913	1	0	0.23913	-0.0869565	0.285714	0.461538	0.681319	1	0.142857	0.43956	0
6	1	0.850909	0.6	0.618182	0.618182	0	0.370909	1	0.882353	0.745098	0.862745	0.75817	0	0.562092
7	0.405204	0.531599	0.95539	1	0	0.505576	0.070632	0.181373	0.362745	0.955882	1	0	0.661765	0.0882353
8	1	0.393939	0.138528	0.502165	0	0.038961	0.445887	1	0.925	0.6625	0.625	0.525	0	0.7125
9	0.965217	0.495652	0	0.113043	0.852174	0.365217	1	0.422222	0	0.0888889	0.422222	0.955556	0.933333	1
10	1	0.951389	0.638889	0.569444	0.354167	0	0.694444	0.756522	0.965217	0.695652	0.504348	0.434783	0	1
11	1	0.684536	0.492784	0.360825	0.501031	0	0.364948	1	0.522876	0.581699	0.281046	0.653595	0	0.496732
12	1	0.366071	0.303571	0.589286	0	0.625	0.607143	0.602484	0.478261	0.627329	1	0	0.888199	0.440994
13	1	0.861538	0.461538	0	0.476923	0.2	0.676923	0.911111	1	0.7	0	0.455556	0.577778	0.855556
14	1	0.860465	0.517442	0.784884	0.616279	0	0.959302	0.680328	0.918033	0.581967	0.918033	0.614754	0	1
15	1	0.783784	0	0.018018	0.522523	0.018018	0.630631	0.953125	0.953125	0.0625	0	0.578125	0.265625	1
16	1	0.851648	0.346154	0.28022	0.521978	0	0.505495	1	0.85	0	0.2	0.783333	0.45	0.633333
17	1	0.539326	0	0.179775	0.52809	0.146067	0.921348	0.958904	0.534247	0	0.0821918	0.753425	0.287671	1
